# Supplementary material for: F-Box Family Genes, LTSF1 and LTSF2, Regulate Low-Temperature Stress Tolerance in Pepper (Capsicum chinense)
Source: Plants (Basel). 2020 Sep 11;9(9):1186. doi: 10.3390/plants9091186 (PMC7570372; doi:10.3390/plants9091186)
Supplement: Supplementary file 1 [file plants-09-01186-s001.zip]

Archive with 3 entries (3 files):
- Supplementary Figures.pdf
- Table S1.pdf
- Table S2.pdf
